# Supplementary material for: Technological Innovation and Trade Orientation as Drivers of Renewable Energy Consumption: Panel Evidence from G7 Economies
Source: Glob Chall. 2025 Jan 29;9(3):2400345. doi: 10.1002/gch2.202400345 (PMC11891557; doi:10.1002/gch2.202400345)
Supplement: Supplementary file 1 — Supporting Information [file GCH2-9-2400345-s001.xlsx]

## Sheet: Sheet1
Sr. no.	Country	Year	Renewable energy consumption (% of total final energy consumption)	Research and development expenditure (% of GDP)	Exports of goods and services (% of GDP)	Imports of goods and services (% of GDP)	GDP growth (annual %)	Domestic credit to private sector by banks (% of GDP)	Foreign direct investment, net inflows (% of GDP)	Globalizatio
			REC	TECH	EPO	IMO	GDP	FD	FDI	GLOB
1	Canada	2000 [YR2000]	22.04	1.85848	44.2092	38.5561	4.91776	73.9877	9.17102	81.8576
		2001 [YR2001]	21.53	2.02117	42.04	36.3043	1.40553	121.353	3.84192	81.6218
		2002 [YR2002]	21.77	1.97171	40.0587	35.6484	3.42215	117.839	3.21915	79.8752
		2003 [YR2003]	21.18	1.96781	36.866	32.9741	3.81109	113.241	0.782968	80.5182
		2004 [YR2004]	21.58	1.99734	37.3278	32.8646	3.91403	115.443	0.141466	80.8177
		2005 [YR2005]	21.99	1.97127	36.8567	32.9024	4.99586	121.661	2.17816	80.9302
		2006 [YR2006]	21.92	1.94304	35.4025	32.6497	4.16582	134.121	4.8741	81.0847
		2007 [YR2007]	21.84	1.90358	34.2296	32.0539	6.86861	123.534	8.20056	82.2245
		2008 [YR2008]	21.91	1.85578	34.395	32.6286	1.00762	124.098	4.51514	82.1986
		2009 [YR2009]	22.5	1.91742	28.5158	29.9586	-2.9284	124.662	1.52413	82.2864
		2010 [YR2010]	21.88	1.82528	29.1674	31.0407	3.08949	125.226	1.83726	82.5337
		2011 [YR2011]	21.84	1.78714	30.6784	31.8203	3.14688	125.79	2.13783	82.6602
		2012 [YR2012]	22.17	1.77232	30.353	32.2425	1.76222	126.354	2.70017	82.8361
		2013 [YR2013]	22.44	1.7054	30.3319	31.8991	2.32912	126.918	3.6298	82.7586
		2014 [YR2014]	22.49	1.71417	31.7366	32.6421	2.87004	127.483	3.5539	83.7894
		2015 [YR2015]	22.69	1.69324	31.85	34.3149	0.659177	128.047	3.85389	83.8672
		2016 [YR2016]	22.05	1.72873	31.5026	33.8611	1.00139	128.611	2.23835	84.0467
		2017 [YR2017]	22.47	1.6858	31.4544	33.6467	3.03988	129.175	1.53752	84.1216
		2018 [YR2018]	21.99	1.67917	32.2802	34.1675	2.77704	129.739	2.46931	84.1807
		2019 [YR2019]	22.11	1.59163	31.9085	33.5038	1.87959	130.303	2.78686	84
2	France	2000 [YR2000]	9.32	2.09346	28.595	27.2663	3.92367	75.9821	3.03075	83.0693
		2001 [YR2001]	9.46	2.13804	28.2659	26.6935	1.98372	76.9572	3.63966	83.3985
		2002 [YR2002]	8.73	2.17449	27.5311	25.541	1.13553	76.0503	3.43347	82.8378
		2003 [YR2003]	8.91	2.11994	26.112	24.6859	0.823161	75.5541	2.296	83.1846
		2004 [YR2004]	8.95	2.09461	26.4688	25.4562	2.82975	76.6019	1.67994	83.6438
		2005 [YR2005]	8.66	2.05151	27.0331	26.9477	1.66322	80.1359	3.87525	83.779
		2006 [YR2006]	8.52	2.05094	27.9351	28.1684	2.44932	84.2225	3.40253	84.2449
		2007 [YR2007]	9.46	2.02451	27.8533	28.5675	2.42474	88.7797	3.14883	86.0525
		2008 [YR2008]	10.6	2.06117	28.1194	29.2777	0.254946	92.494	2.32049	85.6277
		2009 [YR2009]	11.32	2.21207	24.8355	25.6269	-2.87331	95.036	0.682106	85.4412
		2010 [YR2010]	11.99	2.17857	26.7883	28.0795	1.94944	95.8514	1.4702	86.1536
		2011 [YR2011]	10.66	2.19161	28.4213	30.3692	2.1927	96.7934	1.54288	86.4081
		2012 [YR2012]	12.34	2.22707	29.203	30.499	0.313135	96.5408	1.2276	86.7762
		2013 [YR2013]	13.42	2.23703	29.3647	30.3993	0.576327	96.0066	1.12342	86.6401
		2014 [YR2014]	13.2	2.27592	29.6667	30.8121	0.956183	94.0756	0.203255	87.5779
		2015 [YR2015]	13.34	2.22702	30.5926	31.1591	1.11291	95.0774	1.75572	87.4855
		2016 [YR2016]	14.24	2.22238	30.2475	30.8526	1.09546	96.6615	1.32649	87.5151
		2017 [YR2017]	14.12	2.19888	30.9486	32.0132	2.29142	99.5186	1.38212	87.3382
		2018 [YR2018]	15.21	2.19666	31.7137	32.7243	1.86507	101.817	2.77658	87.6921
		2019 [YR2019]	15.53	2.19179	31.5921	32.5494	1.84297	104.739	2.10647	88
3	Germany	2000 [YR2000]	3.7	2.40982	30.8477	30.6783	2.9125		12.7315	83.5767
		2001 [YR2001]	3.9	2.40437	31.8447	30.2181	1.68147	112.417	2.92676	83.709
		2002 [YR2002]	4.41	2.43622	32.5926	28.3423	-0.197974	111.431	2.46662	83.2448
		2003 [YR2003]	5.44	2.47461	32.8117	29.0376	-0.700117	109.941	2.61435	84.4002
		2004 [YR2004]	6.34	2.43519	35.7134	30.5128	1.17509	106.441	-0.725155	84.7531
		2005 [YR2005]	7.28	2.44193	38.0596	32.8591	0.731707	105.449	2.10179	85.5548
		2006 [YR2006]	8.59	2.47232	41.4329	36.0168	3.81644	102.07	2.91996	86.135
		2007 [YR2007]	10.47	2.46048	43.3228	36.5517	2.97646	97.1286	1.48434	87.5616
		2008 [YR2008]	10.25	2.61513	43.7992	37.7256	0.959879	97.0048	0.826503	87.0644
		2009 [YR2009]	10.72	2.74266	38.1199	33.1088	-5.69384	98.7698	1.6622	86.7061
		2010 [YR2010]	11.61	2.73024	42.5655	37.3032	4.17988	88.4913	2.53076	86.7639
		2011 [YR2011]	12.54	2.80555	45.0571	40.149	3.92519	84.8982	2.60142	86.975
		2012 [YR2012]	13.64	2.88166	46.3071	40.2069	0.418498	83.807	1.85541	87.2759
		2013 [YR2013]	13.63	2.83599	45.4187	39.6602	0.437591	82.0907	1.79976	87.2562
		2014 [YR2014]	14.02	2.87784	45.6193	39.0008	2.20954	79.3005	0.501102	87.8384
		2015 [YR2015]	14.55	2.93379	46.9207	39.3255	1.49193	78.1149	1.85915	87.8129
		2016 [YR2016]	14.24	2.94039	46.0733	38.6964	2.23	77.3024	1.86486	88.4115
		2017 [YR2017]	15.22	3.0471	47.163	40.0742	2.68023	77.1442	2.96695	88.9078
		2018 [YR2018]	16.12	3.10788	47.301	41.1334	1.08602	77.6551	4.19553	88.8294
		2019 [YR2019]	17.17	3.1677	46.6242	40.9754	1.05551	79.1612	1.84346	89
4	Italy	2000 [YR2000]	5.12	1.00364	25.6277	24.7779	3.78696		1.1488	79.1177
		2001 [YR2001]	5.38	1.0407	25.649	24.3858	1.95137	60.1164	1.27378	79.6714
		2002 [YR2002]	5.6	1.08124	24.4075	23.6505	0.253943	61.8788	1.35023	77.7442
		2003 [YR2003]	6.24	1.05894	23.3022	22.8467	0.138627	65.1256	1.24066	77.7852
		2004 [YR2004]	5.94	1.05025	24.0098	23.4205	1.42359	67.4079	1.11266	78.2519
		2005 [YR2005]	6.7	1.04435	24.6011	24.6999	0.817849	70.556	1.97835	78.6076
		2006 [YR2006]	7.51	1.08401	26.1735	26.9947	1.79064	75.4625	2.92352	79.3081
		2007 [YR2007]	8.73	1.12899	27.361	27.7004	1.48707	81.5164	2.98113	81.2346
		2008 [YR2008]	10.82	1.15972	26.8628	27.6301	-0.962013	83.5395	-0.394476	80.7995
		2009 [YR2009]	12.54	1.21787	22.3992	23.0196	-5.28094	87.3766	0.754897	80.334
		2010 [YR2010]	12.79	1.21797	25.074	26.9321	1.7133	92.8844	0.464889	80.9375
		2011 [YR2011]	11.9	1.20155	26.8725	28.2731	0.707333	93.9219	1.50177	80.8602
		2012 [YR2012]	14.39	1.26219	28.3792	27.2755	-2.98091	93.6056	0.00167234	81.2607
		2013 [YR2013]	16.32	1.30107	28.6332	26.2343	-1.84107	90.704	0.911863	81.2636
		2014 [YR2014]	17.13	1.3384	29.1088	26.2133	-0.00454754	88.4877	0.78782	82.252
		2015 [YR2015]	16.57	1.3385	29.716	26.7022	0.778304	87.1966	0.724337	82.4386
		2016 [YR2016]	16.09	1.36642	29.3279	26.0397	1.29346	84.5301	1.36685	82.6182
		2017 [YR2017]	16.43	1.37013	30.7337	27.8704	1.66786	79.9175	0.567767	82.9079
		2018 [YR2018]	17.08	1.42443	31.3536	28.95	0.925811	75.7059	2.11526	82.8209
		2019 [YR2019]	17.27	1.46299	31.6027	28.2768	0.500234	73.0501	1.55051	83
5	Japan	2000 [YR2000]	3.7	2.85841	10.4635	9.09888	2.76465	181.702	0.215125	67.3113
		2001 [YR2001]	3.5	2.92348	10.0768	9.4828	0.386103	105.684	0.112602	67.7243
		2002 [YR2002]	3.71	2.96514	10.8554	9.59168	0.0419625	98.7385	0.276304	67.0166
		2003 [YR2003]	4.19	2.9932	11.4658	9.86032	1.53513	94.7063	0.194079	68.2324
		2004 [YR2004]	4.26	2.98125	12.7863	10.8781	2.18612	91.894	0.153848	68.6248
		2005 [YR2005]	4.02	3.13092	13.8159	12.4141	1.8039	92.4043	0.113001	69.0559
		2006 [YR2006]	4.43	3.22766	15.6574	14.359	1.37235	93.3806	-0.0520879	70.4142
		2007 [YR2007]	4.29	3.29257	17.2891	15.5275	1.48397	92.9089	0.472323	72.1134
		2008 [YR2008]	4.44	3.29224	17.2355	16.8939	-1.22429	96.2204	0.482209	72.828
		2009 [YR2009]	4.51	3.1959	12.4196	11.9706	-5.69324	101.747	0.231146	72.6633
		2010 [YR2010]	4.66	3.10495	14.9185	13.58	4.09792	99.1701	0.129204	73.3418
		2011 [YR2011]	4.82	3.20537	14.7745	15.4205	0.0238095	99.1812	-0.0136483	73.6704
		2012 [YR2012]	4.68	3.17371	14.4148	16.0561	1.37475	100.543	0.0087202	74.6522
		2013 [YR2013]	5.05	3.27896	15.7842	18.1946	2.0051	103.058	0.204293	75.6735
		2014 [YR2014]	5.58	3.36788	17.4187	20.0128	0.296206	102.658	0.403355	76.2306
		2015 [YR2015]	6.16	3.24071	17.4368	17.9906	1.56063	100.802	0.118162	78.0723
		2016 [YR2016]	6.39	3.10666	16.058	15.2523	0.753827	102.296	0.818482	78.0884
		2017 [YR2017]	6.92	3.16636	17.5914	16.8318	1.67533	104.739	0.38132	78.4932
		2018 [YR2018]	7.22	3.22175	18.326	18.306	0.584068	105.14	0.501989	78.3951
		2019 [YR2019]	7.69	3.19899	17.4454	17.7344	-0.240351	107.735	0.779974	78
6	United Kingdom	2000 [YR2000]	0.96	1.61293	25.2505	26.9018	3.67237	114.179	9.87471	85.5668
		2001 [YR2001]	0.85	1.60119	25.2899	27.3828	2.07266	119.766	3.41205	85.7372
		2002 [YR2002]	0.97	1.61533	24.2943	26.9248	2.12322	124.287	5.03121	85.6262
		2003 [YR2003]	0.93	1.57925	23.9296	26.1557	3.02989	128.942	1.75059	86.5828
		2004 [YR2004]	1.14	1.53071	23.8236	26.3669	2.35563	136.65	3.59481	86.5834
		2005 [YR2005]	1.35	1.54904	25.0573	27.4053	2.59328	142.525	9.92811	86.8064
		2006 [YR2006]	1.55	1.57126	27.2741	29.3334	2.5841	152.785	7.49474	87.0179
		2007 [YR2007]	1.84	1.61013	25.3409	27.3831	2.26949	169.142	6.7451	87.7715
		2008 [YR2008]	2.79	1.60383	27.0796	29.1417	-0.239638	189.542	8.62417	87.7054
		2009 [YR2009]	3.38	1.66099	26.3502	27.8243	-4.24736	190.944	0.599683	87.9576
		2010 [YR2010]	3.67	1.63516	28.19	30.0642	2.13144	183.951	2.67891	88.4838
		2011 [YR2011]	4.44	1.63999	30.7138	31.7182	1.45756	169.58	1.00984	89.0699
		2012 [YR2012]	4.77	1.56888	29.9369	31.1687	1.46989	159.919	1.71931	89.0234
		2013 [YR2013]	6.02	1.6103	29.7739	31.0808	1.89002	148.554	1.94319	89.0835
		2014 [YR2014]	7.36	1.63097	28.1098	29.874	2.99116	134.522	1.90759	88.9136
		2015 [YR2015]	8.61	1.63424	27.1848	28.7315	2.6226	129.555	1.53331	89.0993
		2016 [YR2016]	8.6	1.64281	28.2208	29.8585	2.26346	130.522	11.9292	89.2675
		2017 [YR2017]	9.7	1.65981	30.0457	31.3091	2.13445	132.011	4.64461	89.5688
		2018 [YR2018]	10.99	1.70494	30.5064	31.8078	1.65093	132.352	-0.863745	89.3897
		2019 [YR2019]	12.24	1.70799	31.005	31.9223	1.67194	131.034	0.0776981	89
8	United States	2000 [YR2000]	5.43	2.62879	10.6928	14.4102	4.07716	48.9749	3.40578	76.99
		2001 [YR2001]	4.68	2.6483	9.70345	13.2637	0.954339	50.1526	1.6301	77.1542
		2002 [YR2002]	4.84	2.55926	9.13138	13.155	1.69594	50.3122	1.01614	76.7277
		2003 [YR2003]	5.33	2.56455	9.03566	13.5917	2.79621	51.4631	1.02218	77.0904
		2004 [YR2004]	5.48	2.50243	9.62875	14.8193	3.85255	53.3339	1.74869	77.6929
		2005 [YR2005]	5.84	2.51697	9.98205	15.6565	3.48322	55.2583	1.09166	78.3736
		2006 [YR2006]	6.4	2.55764	10.6414	16.3339	2.78281	57.1522	2.16034	79.1601
		2007 [YR2007]	6.3	2.63161	11.4638	16.5482	2.01051	59.3775	2.39469	80.7123
		2008 [YR2008]	6.85	2.76791	12.4258	17.4419	0.122188	59.5471	2.30938	80.3203
		2009 [YR2009]	7.35	2.8127	10.9322	13.8273	-2.59989	53.9001	1.1126	79.7026
		2010 [YR2010]	7.44	2.7354	12.3414	15.8785	2.70886	52.2717	1.75453	80.3228
		2011 [YR2011]	8.36	2.76525	13.5635	17.279	1.54989	50.626	1.68911	81.0567
		2012 [YR2012]	8.73	2.68166	13.644	17.0378	2.28069	49.8985	1.54021	80.8503
		2013 [YR2013]	9.08	2.71154	13.5781	16.4243	1.84188	49.1897	1.71067	81.1945
		2014 [YR2014]	9.22	2.72151	13.546	16.452	2.28778	49.7303	1.43502	81.6669
		2015 [YR2015]	9.03	2.78206	12.461	15.3512	2.70637	51.0865	2.80915	81.6523
		2016 [YR2016]	9.46	2.84585	11.9395	14.6475	1.66747	52.3895	2.5375	82.2251
		2017 [YR2017]	9.92	2.89572	12.2372	15.009	2.25568	52.5973	1.95498	82.323
		2018 [YR2018]	10.12	3.00082	12.3422	15.2466	2.91886	52.2199	1.04406	82.2751
		2019 [YR2019]	10.42	3.16609	11.7895	14.5794	2.28887	52.1782	1.41396	82
